# Supplementary material for: Genome characteristics reveal the impact of lichenization on lichen-forming fungus Endocarpon pusillum Hedwig (Verrucariales, Ascomycota)
Source: BMC Genomics. 2014 Jan 17;15:34. doi: 10.1186/1471-2164-15-34 (PMC3897900; doi:10.1186/1471-2164-15-34)
Supplement: Additional file 1 — Genomic analysis of Endocarpon pusillum . The file contains additional information on genomic properties and qRT-PCR assays, comprising 10 tables provided in separate excel sheets. Table S1 summarizes the main features of the primary sequence data. Table S2 provides information on genes encoding proteins involved in sexual and asexual reproduction in E. pusillum. Table S3 is a comparison of the number of secreted proteins between E. pusillum and other phytopathogenic fungi. Table S4 lists the domain structures of predicted E. pusillum PKS and NRPS genes. Table S5 lists the genes involving in drought resistant mechanisms in E. pusillum. Table S6 provides information on genes involved in heterokaryon incompatibility in E. pusillum. Table S7 lists the lectins measured by qRT-PCR analysis. Table S8 lists genes that encode nitrogen transporters or proteins involved in nitrogen metabolism in E. pusillum, whose transcriptions were determined by qRT-PCR analysis. Table S9 lists the homologous genes involved in symbiotic fungal sucrose and monosaccharide transporters in E. pusillum. Table S10 lists genes that encode sugar transporters or proteins involved in sugar metabolism in E. pusillum, whose transcriptions were determined by qRT-PCR analysis. Table S11 lists the candidate reference genes for qRT-PCR analysis in E. pusillum. [file 1471-2164-15-34-S1.xlsx]

## Sheet: Table S1
Table S1.Main features of primary sequence data.
	Solexa		454
Sequencing system	Genome Analyzer IIx (MP)	Genome Analyzer IIx (PE)	Roche GS FLX
The length of template/bp	3000	500	8000
Data	730M	1.9G	281.9M
No. of reads	7155072	18176986	1394086
Assembly	SOAP	SOAP	Newbler

## Sheet: Table S2
Table S2. Genes involved in sexual and asexual reproduction in E. pusillum genome, the model is Aspergillus niger and A. nidulans.
Gene	Function	Gene model	Gene ID
Mating Processes
MAT-1 (MAT-alpha1)	Mating-type (alpha-box domain transcriptional activator)	An11g10180	F481_08058
MAT-2	Mating-type (HMG-box transcriptional activator)	AN4734.2	F481_08057
ppgA(MFalpha 1 & 2)	Pheromone precursor (alpha-factor like)	An18g06770	no
ppgB (MFa1, MFa2)	Pheromone precursor (a-factor like)	Ambiguous	--
(KEX1)	Carboxypeptidase alpha-factor processing	An08g00430	F481_00720, F481_02871
kexB (KEX2)	Endoprotease for alpha-factor processing	An01g08530	F481_00371
(STE13)	Dipeptidyl aminopeptidase for alpha-factor processing	An02g11420	F481_03291, F481_07464
(STE23)	Dipeptidyl aminopeptidase for a-factor processing	An16g01860	F481_03670
(RCE1)	CAAX prenyl protease a-factor C-terminal processing	An14g03420	F481_08375
(STE24)	CAAX prenyl protease a-factor C and N-terminal processing	An04g01950	F481_00192
(RAM1/STE16)	CAAX-farnesyltransferase beta subunit; a-factor modification	An04g06620	F481_03763
(RAM2)	CAAX-farnesyltransferase alpha subunit; a-factor modification CAAX-prenyl cysteine carboxymethyltransferase;	An04g02210	F481_08472
(STE14)	a-factor modification	An12g03660	F481_00684
atrD (STE6)	ATP-dependent efflux pump for a-factor like pheromone	An04g03690	F481_06451
Signal Transduction - Sexual Reproduction
preB/gprA (STE 2)	Pheromone Receptor (for alpha-factor like pheromone)	An09g04180	no
preA/gprB (STE 3)	Pheromone Receptor (for a-factor like pheromone)	An03g03890	F481_00270
gprD	Receptor prevents improper sexual development	An02g01560	no
fadA (GPA1)	Alpha-subunit G protein	An08g06130	F481_02626, F481_05778, F481_05888, F481_06472, F481_00652
sfaD (STE 4)	Beta-subunit G protein	An18g02090	F481_08638
gpgA (STE18)	Gamma-subunit G protein	An2742.2	no
(STE20)	Serine/threonine protein kinase MKKKK	An11g04320	F481_07285, F481_06543
steC (STE11)	Serine/threonine protein kinase MKKK	An17g01280	F481_07585, F481_04096
STE7	Serine/threonine protein kinase MKK	An11g10690	F481_03130, F481_06974, F481_04996
mpkB (FUS3)	Mitogen-activated protein kinase MK	An08g10670	F481_05302, F481_05320, F481_05777
steA (STE12)	Transcriptional Activator. Homeodomain DNA binding	An17g01580	F481_01087
(STE50)	Pheromone adaptation feedback response	An04g09220	F481_06506
Nc ham-2 (FAR11)	Transmembrane protein required for mating cell fusion	An15g01470	F481_00293
fphA	Red light phytochrome	An14g02970	F481_00706
sakA	MAP kinase represses sexual development	An08g05850	F481_05777, F481_05320, F481_05302
Ascomata (Fruit Body) Development
veA	Velvet activator induces sexual reproduction A.nidulans	An08g05100	F481_01261
nsdD	GATA-transcription factor, light regulation	An02g09610	F481_00825
csnD	Signalosome subunit 4, regulation of sexual development	An16g07210	F481_00399
csnE	Signalosome subunit 5, regulation of sexual development	An15g06660	F481_02025, F481_08443
dopA	Leucine zipper-like domain regulator (initiation morphogenesis)	An11g04750	F481_01717
pro1	Cys6-Zn2 transcriptional activator; maturation ascomata	An04g074004	F481_03517
pro11	WD40 scaffold protein; regulation fruit body formation	An16g01520	F481_08903
mutA	Mutanase, cell wall turnover during sexual development	An06g00510	F481_03046
stuA	APSES-transcription factor	An05g00480	F481_07300
medA	Transcription factor	An02g021502	F481_07212
Nc asd-1	Ascus development; rhamnogalacturonase B	An14g01130	no
Nc asd-4 / areB	Ascus development; GATA-Zn finger transcription factor	An02g02240	F481_08530, F481_04136
Pa cro1 (SHE4)	Regulator of myosin; required for syncytial to cellular transition	An18g03150	F481_02762
esdC	Required for sexual development in A. nidulans	An12g00710	F481_02846, F481_02959
ppoA	Fatty acid oxygenase for Psi factor production	An04g05880	F481_03388, F481_07146, F481_05413, F481_05106
ppoB	Fatty acid oxygenase for Psi factor production	AN6320.2	F481_05413, F481_07146, F481_03388, F481_05106
ppoC	Fatty acid oxygenase for Psi factor production	An02g07930	F481_07146, F481_03388, F481_05413
Gz ppoD	Fatty acid oxygenase	An12g01320	F481_05106, F481_07146, F481_03388, F481_05413
Signal Transduction - Asexual Reproduction
fluG	Similarity to glutamine synthetase; signalling molecule	An14g03390	F481_05489
gprD	Receptor prevents improper sexual development	An02g01560	no
fphA	Red light phytochrome	An14g02970	F481_00706
fadA	(GPA1) Alpha-subunit G protein	An08g06130	F481_02626, F481_05778, F481_05888, F481_06472, F481_00652
GanB	Alpha-subunit G protein	An08g05820	F481_05778, F481_02626, F481_05888, F481_00652, F481_06472
sfaD	(STE 4) Beta-subunit G protein	An18g02090	F481_08638
flbA	Regulator of G-protein signalling	An02g03160	F481_01888
rgsA	Regulator of G-protein signalling	An18g06110	F481_06998
flbC	Putative regulator containing two zinc-fingers	An02g05420	F481_00388
flbD	strong similarity to myb-like DNA binding protein	An01g04830	F481_03928
sakA	MAP kinase represses sexual development	An08g05850	F481_05777, F481_05320, F481_05302, F481_04166, F481_01770, F481_08369, F481_04654 F481_03607, F481_03238, F481_03457
steC	(STE11) Serine/threonine protein kinase MKKK	An17g01280	F481_07585
cyaA	adenylate cyclase	An11g01520	F481_07281
pkaR	protein kinase A regulatory subunit	An16g03740	F481_07913
rasA	RAS protein A. fumigatus	An01g02320	F481_07966, F481_02186, F481_06536, F481_03346
rasB	RAS protein A. fumigatus	An05g00370	F481_02186, F481_07966
Conidiophore Development
brlA	Zn (II) finger transcription factor (transition stalk to vesicle)	An01g10540	F481_02810
abaA /tec1	ATTS/TEA DNA binding domain transcription regulator	An01g03750	F481_02363
stuA /phd1	APSES-transcription factor (spatial expression of abaA)	An05g00480	F481_07300
wetA	Probable regulator of spore maturation	An01g08900	F481_05031
medA	Transcription factor	An02g021502	F481_07212
dopA	Leucine zipper-like domain regulator (initiation conidiogenesis)	An11g04750	F481_01717
devR	bHLH transcription factor (phialide development)	An15g03490	F481_00980, F481_00981
hymA /hym1	Cell cycle regulation and polarity	An02g08420	F481_04780
apsA	Microtuble-cortex interaction (nuclear migration into metulae)	An15g02740	F481_03351
apsB	Spindle pole associated protein (nuclear migration into metulae)	An06g01620	F481_04081
csnD	Signalosome subunit 4 (regulation of conidiophore number)	An16g07210	F481_00399
csnE	Signalosome subunit 5 (regulation of conidiophore number)	An15g06660	F481_02025, F481_08443

## Sheet: Table S3
Table S3. The number of secreted proteins and small secreted cysteine-rich proteins of E. pusillum compared to other phytopathogenic fungi.
Species	Reference	Secreted protein	SSCP (small secreted cysteine-rich protein )
Endocarpon pusillum	This work	135	38
Fusarium gramineraum	[1]	310	109
Magnaporthe oryzae	[2]	353	153
Metarhizium anisopliae	[3]	286	104
[1] Cuomo CA, Gueldener U, Xu JR, et al. The fusarium graminearum genome reveals a link between localized polymorphism and pathogen specialization. Science, 2007, 317: 1400-1402
[2] Dean RA, Talbot NJ, Ebbole DJ, et al. The genome sequence of the rice blast fungus magnaporthe grisea. Nature, 2005, 434: 980-986
[3] Gao QA, Jin K, Ying SH, et al. Genome sequencing and comparative transcriptomics of the model entomopathogenic fungi metarhizium anisopliae and m. Acridum. Plos Genet, 2011, 7:

## Sheet: Table S4
Table S4. Domain structures of predicted E. pusillum PKS and NRPS genes.
Type	Backbone Gene ID	Domain architecture
NRPS	F481_01122	A-C-A-C-C-A-C-C-C
	F481_04482	A-PCP-E-C-A-PCP-C-A-PCP-E-C-A-PCP-C-A-PCP-E-C-PCP-C
PKS	F481_01007	KS-AT-DH-ACP-TD
	F481_08300	KS-AT-ACP-ACP-cMT-TD
	F481_03548	KS-AT-ACP-ACP-TE
	F481_05790	KS-AT-ACP-ACP-TE
	F481_06883	KS-AT-DH-KR-ACP
	F481_00742	KS-AT-DH-cMT-ER-KR
	F481_00422	KS-AT-DH-cMT-ER-KR
	F481_06515	KS-AT-DH-cMT-ER-KR-ACP
	F481_06484	KS-AT-DH-cMT-ER-KR-ACP
	F481_01003	KS-AT-DH-ER
	F481_01348	KS-AT-DH-ER-KR-ACP
	F481_08554	KS-AT-DH-ER-KR-ACP
	F481_08500	KS-AT-DH-ER-KR-ACP
	F481_01146	KS-AT-DH-KR
PKS-like protein	F481_05841	KS-AT-DH-ER-KR-ACP
Hybrid PKS-NRPS	F481_05757	A-PCP-KS-AT-KR-ACP-TD
	F481_00492	KS-AT-DH-ER-KR-ACP-C-A-PCP-TD

## Sheet: Table S5
Table S5. Genes involving in drought resistant mechanisms in E. pusillum.
Gene	HMMPfam	GO	KEGG	KOG	FUNCAT
Superoxide dismutase
F481_00620	Manganese/iron superoxide dismutase, C-terminal	oxidation-reduction process // metal ion binding // superoxide metabolic process // superoxide dismutase activity	Peroxisome	[P] Manganese superoxide dismutase	superoxide metabolism // ribosomal proteins // heavy metal binding (Cu, Fe, Zn) // mitochondrion
F481_01161	Superoxide dismutase, copper/zinc binding	antioxidant activity // oxidation-reduction process // reactive oxygen species metabolic process // metal ion binding // cation binding // intracellular part // superoxide metabolic process // catalytic activity		[P] Cu2+/Zn2+ superoxide dismutase SOD1	superoxide metabolism
F481_03606	Superoxide dismutase, copper/zinc binding	oxidation-reduction process // metal ion binding // metabolic process // superoxide metabolic process		[P] Copper chaperone for superoxide dismutase	homeostasis of metalions (Na, K, Ca etc.) // protein folding and stabilization // heavy metal ion transport (Cu, Fe, etc.)(Cu+, Fe3+, etc.) // detoxification
F481_03778	Manganese/iron superoxide dismutase, C-terminal // Manganese/iron superoxide dismutase, N-terminal	oxidation-reduction process // metal ion binding // metabolic process // superoxide metabolic process // superoxide dismutase activity	Peroxisome	[P] Manganese superoxide dismutase	superoxide metabolism // mitochondrion // heavy metal binding (Cu, Fe, Zn)
F481_06979	Superoxide dismutase, copper/zinc binding	oxidation-reduction process // metal ion binding // superoxide metabolic process			stress response // detoxification by modification
Peroxidases
F481_00190	Haem peroxidase, plant/fungal/bacterial	oxidation-reduction process // metabolic process // response to stress // iron ion binding // mitochondrion // peroxidase activity // response to oxidative stress // heme binding			oxydative stress responseoxidative stress response // oxygen and radical detoxification
F481_06386	Haem peroxidase, plant/fungal/bacterial	oxidation-reduction process // hydrogen peroxide metabolic process // response to stress // iron ion binding // peroxidase activity // catalase activity // response to oxidative stress // heme binding	Tryptophan metabolism // Phenylalanine metabolism // Methane metabolism // Metabolic pathways // Biosynthesis of secondary metabolites		catalase reaction
F481_05892	Glutathione peroxidase	oxidation-reduction process // metabolic process // response to stress // peroxidase activity // glutathione peroxidase activity // response to oxidative stress	Arachidonic acid metabolism // Glutathione metabolism		peroxidase reaction // oxydative stress responseoxidative stress response
Catalase
F481_01389	Catalase-related subgroup // ThiJ/PfpI // Catalase-related immune responsive	oxidation-reduction process // metabolic process // response to stress // iron ion binding // peroxidase activity // catalase activity // response to oxidative stress // heme binding	Tryptophan metabolism // Methane metabolism // Metabolic pathways // Peroxisome	[P] Catalase	stress response // catalase reaction
F481_01922	Catalase-related subgroup // Catalase-related immune responsive	antioxidant activity // oxidation-reduction process // hydrogen peroxide metabolic process // response to stress // catalytic activity // iron ion binding // catalase activity // response to oxidative stress // heme binding	Tryptophan metabolism // Methane metabolism // Metabolic pathways // Peroxisome		oxydative stress responseoxidative stress response // catalase reaction
F481_05742	Catalase-related subgroup // Catalase-related immune responsive	oxidation-reduction process // metabolic process // response to stress // catalytic activity // iron ion binding // catalase activity // response to oxidative stress // heme binding	Tryptophan metabolism // Methane metabolism // Metabolic pathways // Peroxisome	[P] Catalase	oxydative stress responseoxidative stress response // heme binding // detoxification by modification // catalase reaction // heavy metal binding (Cu, Fe, Zn)
F481_06386	Haem peroxidase, plant/fungal/bacterial	oxidation-reduction process // hydrogen peroxide metabolic process // response to stress // iron ion binding // peroxidase activity // catalase activity // response to oxidative stress // heme binding	Tryptophan metabolism // Phenylalanine metabolism // Methane metabolism // Metabolic pathways // Biosynthesis of secondary metabolites		catalase reaction
F481_08426	Catalase-related subgroup // Catalase-related immune responsive	antioxidant activity // oxidation-reduction process // hydrogen peroxide metabolic process // response to stress // catalytic activity // iron ion binding // catalase activity // response to oxidative stress // heme binding	Tryptophan metabolism // Methane metabolism // Metabolic pathways // Peroxisome		oxydative stress responseoxidative stress response // heme binding // detoxification by modification // catalase reaction
Glutathione
F481_00034	Glutathione S-transferase, C-terminal // Glutathione S-transferase, N-terminal	protein binding			biosynthesismetabolism of thioredoxin, glutaredoxin, glutathion // regulation of nitrogen, sulfur and selenium metabolism // glutathione conjugation reaction
F481_00827	Glutamate-cysteine ligase catalytic subunit	DNA binding // transition metal ion binding // acid-amino acid ligase activity // transcription, DNA-dependent // glutathione metabolic process // glutamate-cysteine ligase activity // glutathione biosynthetic process	Metabolic pathways // Glutathione metabolism		biosynthesismetabolism of thioredoxin, glutaredoxin, glutathion
F481_02467	Glutaredoxin	disulfide oxidoreductase activity // cellular homeostasis // metabolic process // intrinsic to membrane // protein disulfide oxidoreductase activity // cell redox homeostasis // electron carrier activity		[O] Glutaredoxin-related protein	stress response // mitochondrion // protein modification
F481_03560	Glutathione S-transferase, C-terminal	protein binding	Glutathione metabolism	[O] Glutathione S-transferase	biosynthesismetabolism of thioredoxin, glutaredoxin, glutathion // regulation of nitrogen, sulfur and selenium metabolism // glutathione conjugation reaction
F481_04116		protein disulfide oxidoreductase activity // cell redox homeostasis // electron carrier activity		[O] Glutaredoxin and related proteins
F481_04649	Taurine catabolism dioxygenase TauD/TfdA	oxidation-reduction process // oxidoreductase activity		[I] Gamma-butyrobetaine,2-oxoglutarate dioxygenase	C-compound and carbohydrate metabolism
F481_04650	Glutaredoxin // Thioredoxin domain	protein disulfide oxidoreductase activity // cell redox homeostasis // electron carrier activity		[R] FOG: Transposon-encoded proteins with TYA, reverse transcriptase, integrase domains in various combinations // [O] Glutaredoxin-related protein	stress response // protein modification
F481_05116	Glutathione S-transferase, N-terminal	protein binding // cytoplasm // metabolic process // glutathione transferase activity	Glutathione metabolism	[O] Glutathione S-transferase	biosynthesismetabolism of thioredoxin, glutaredoxin, glutathion
F481_06020	Glutaredoxin-like
F481_06340	Glutathione S-transferase, C-terminal // Glutathione S-transferase, N-terminal	protein binding	Glutathione metabolism		biosynthesismetabolism of thioredoxin, glutaredoxin, glutathion // regulation of nitrogen, sulfur and selenium metabolism // glutathione conjugation reaction
F481_06422		protein binding			enzyme activator // protein binding
F481_07895	Glutathione S-transferase, C-terminal // Glutathione S-transferase, N-terminal	protein binding	Glutathione metabolism		biosynthesismetabolism of thioredoxin, glutaredoxin, glutathion // regulation of nitrogen, sulfur and selenium metabolism // glutathione conjugation reaction
F481_08314	NADP-dependent oxidoreductase domain		Metabolic pathways // Glutathione metabolism		biosynthesismetabolism of thioredoxin, glutaredoxin, glutathion
F481_08492	Glutaredoxin	protein disulfide oxidoreductase activity // cell redox homeostasis // electron carrier activity		[O] Glutaredoxin and related proteins	detoxification
F481_08577	Glutathione S-transferase, C-terminal // Glutathione S-transferase, N-terminal	protein binding // catalytic activity		[O] Glutathione S-transferase	biosynthesismetabolism of thioredoxin, glutaredoxin, glutathion // regulation of nitrogen, sulfur and selenium metabolism // glutathione conjugation reaction
Trehalose synthesis
F481_01316	Trehalose-phosphatase // Glycosyl transferase, family 20	transferase activity // catalytic activity // trehalose biosynthetic process			metabolism of energy reserves (e.g. glycogen, trehalose) // C-compound and carbohydrate metabolism
F481_02188	Trehalose-phosphatase // Glycosyl transferase, family 20	hydrolase activity // metabolic process // transferase activity, transferring glycosyl groups // catalytic activity // trehalose biosynthetic process	Starch and sucrose metabolism	[G] Trehalose-6-phosphate synthase component TPS1 and related subunits	polysaccharide metabolism
Heat shock protein / Molecular chaperone
F481_00282	Heat shock protein DnaJ, N-terminal // Chaperone DnaJ, C-terminal	protein folding // protein binding // unfolded protein binding // heat shock protein binding			mitochondrial transport // stress response // vesicular transport (Golgi network, etc.) // mitotic cell cycle and cell cycle control // protein targeting, sorting and translocation // enzyme activator // protein folding and stabilization // translation
F481_00344	Heat shock protein Hsp90 // ATPase-like, ATP-binding domain	cellular protein metabolic process // protein folding // protein binding // intracellular part // response to stress // response to stimulus // unfolded protein binding // ATP binding	Protein processing in endoplasmic reticulum	[O] Molecular chaperone (HSP90 family)	stress response // protein folding and stabilization
F481_00696	Heat shock protein DnaJ, N-terminal	protein folding // protein binding // cellular macromolecule metabolic process // response to stress // primary metabolic process // unfolded protein binding // heat shock protein binding		[O] Molecular chaperone (DnaJ superfamily)
F481_00804	Heat shock protein DnaJ, N-terminal	heat shock protein binding		[O] Molecular chaperone (DnaJ superfamily)
F481_00900	Heat shock protein DnaJ, N-terminal // Heat shock protein DnaJ, cysteine-rich domain // Chaperone DnaJ, C-terminal	cellular protein metabolic process // protein folding // protein binding // cation binding // intracellular part // response to stress // response to heat // unfolded protein binding // heat shock protein binding // ATP binding	Protein processing in endoplasmic reticulum		mitochondrial transport // DNA synthesis and replication // stress response // vesicular transport (Golgi network, etc.) // mitotic cell cycle and cell cycle control // protein targeting, sorting and translocation // enzyme activator // protein folding and stabilization
F481_01139	Heat shock protein DnaJ, N-terminal // Heat shock protein DnaJ, cysteine-rich domain // Chaperone DnaJ, C-terminal	protein folding // protein binding // cation binding // unfolded protein binding // heat shock protein binding	Protein processing in endoplasmic reticulum		protein targeting, sorting and translocation
F481_01550	GrpE nucleotide exchange factor	protein folding // protein binding // mitochondrion // protein homodimerization activity // chaperone binding // adenyl-nucleotide exchange factor activity			stress response // protein folding and stabilization
F481_01575	Fungal chitin synthase // Heat shock protein 70			[O] Molecular chaperones HSP105/HSP110/SSE1, HSP70 superfamily
F481_01806	Cdc37, C-terminal // Cdc37, N-terminal // Cdc37, Hsp90 binding				spindle pole body/centrosome and microtubule cycle // mitotic cell cycle and cell cycle control // microtubule cytoskeleton // protein folding and stabilization // protein binding // unfolded protein response (e.g. ER quality control)
F481_01959	Heat shock protein DnaJ, N-terminal // Heat shock protein DnaJ, cysteine-rich domain // Chaperone DnaJ, C-terminal				protein folding and stabilization
F481_02146		ATP binding		[O] Molecular chaperones HSP70/HSC70, HSP70 superfamily	stress response // protein folding and stabilization
F481_02148		ATP binding		[O] Molecular chaperones HSP70/HSC70, HSP70 superfamily	stress response // protein folding and stabilization
F481_02228	Chaperone, endoplasmic reticulum protein-folding, fungi	membrane			mitotic cell cycle and cell cycle control // cell wall
F481_02233	Heat shock protein DnaJ, N-terminal // Heat shock protein DnaJ, cysteine-rich domain // Chaperone DnaJ, C-terminal	protein folding // protein binding // response to heat // unfolded protein binding // heat shock protein binding // ATP binding			mitochondrial transport // DNA synthesis and replication // vesicular transport (Golgi network, etc.) // mitotic cell cycle and cell cycle control // protein targeting, sorting and translocation // enzyme activator // protein folding and stabilization // protein binding // protein degradationprotein/peptide degradation // unfolded protein response (e.g. ER quality control)
F481_02294	Tetratricopeptide TPR-1 // U box domain	ubiquitin ligase complex // binding // protein binding // protein ubiquitination // ubiquitin-protein ligase activity	Ubiquitin mediated proteolysis // Protein processing in endoplasmic reticulum	[O] Chaperone-dependent E3 ubiquitin protein ligase (contains TPR repeats)	stress response // protein binding // enzymatic activity regulation / enzyme regulator
F481_02340	Heat shock protein 70	adenyl ribonucleotide binding // ATP binding		[O] Molecular chaperones HSP70/HSC70, HSP70 superfamily	stress response // protein folding and stabilization
F481_02999	Heat shock protein 70	adenyl ribonucleotide binding // response to stimulus // ATP binding	Endocytosis // Protein processing in endoplasmic reticulum // Spliceosome		stress response
F481_03031	SGS // CS domain	binding
F481_03297	Chaperonin Cpn60/TCP-1	adenyl ribonucleotide binding // cellular protein metabolic process // protein folding // protein binding // intracellular part // unfolded protein binding // ATP binding			mitotic cell cycle and cell cycle control // nucleotide bindingnucleotide/nucleoside/nucleobase binding // cytoskeletoncytoskeleton/structural proteins // protein folding and stabilization // protein binding // unfolded protein response (e.g. ER quality control)
F481_03573	Heat shock protein DnaJ, N-terminal	protein folding // unfolded protein binding // heat shock protein binding		[O] Molecular chaperone (DnaJ superfamily)	assembly of protein complexes // stress response
F481_03585	Prefoldin beta-like	protein folding // protein binding // protein complex // prefoldin complex // unfolded protein binding		[O] Molecular chaperone Prefoldin, subunit 4
F481_03665		ATP binding		[O] Molecular chaperones HSP70/HSC70, HSP70 superfamily	stress response // protein folding and stabilization
F481_03667	ATPase, AAA-2	ATP binding		[O] Chaperone HSP104 and related ATP-dependent Clp proteases
F481_03687	Heat shock protein 70	ATP binding		[O] Molecular chaperones HSP70/HSC70, HSP70 superfamily	stress response // protein folding and stabilization
F481_03719	Activator of Hsp90 ATPase homologue 1-like // Activator of Hsp90 ATPase, N-terminal	protein binding // cytoplasm // intracellular part // response to stress // regulation of ATPase activity // response to stimulus // ATPase activator activity // chaperone binding			stress response // protein folding and stabilization
F481_04343	Transcription elognation factor Eaf, N-terminal // Chaperonin Cpn60/TCP-1	adenyl ribonucleotide binding // cellular protein metabolic process // protein folding // protein binding // intracellular part // unfolded protein binding // ATP binding
F481_04859	Heat shock protein Hsp20			[O] Molecular chaperone (small heat-shock protein Hsp26/Hsp42)	heat shock response
F481_05104	Chaperonin Cpn60/TCP-1	carbamoyl-phosphate synthase activity // adenyl ribonucleotide binding // cellular protein metabolic process // protein folding // protein binding // intracellular part // unfolded protein binding // ATP binding			protein folding and stabilization // protein binding // ATP binding
F481_05631	Heat shock cognate protein B, C-terminal oligomerisation // Heat shock protein DnaJ, N-terminal	protein folding // protein binding // heat shock protein binding // chaperone binding		[O] Mitochondrial J-type chaperone	metabolism of vitamins, cofactors, and prosthetic groups // aerobic respiration // protein folding and stabilization // protein binding
F481_05832	Heat shock protein DnaJ, N-terminal	protein folding // protein binding // unfolded protein binding // heat shock protein binding		[O] Molecular chaperone (DnaJ superfamily)	peroxisomal transport // protein folding and stabilization
F481_05858	Chaperonin Cpn60/TCP-1	adenyl ribonucleotide binding // cellular protein metabolic process // protein folding // protein binding // intracellular part // unfolded protein binding // ATP binding			mitotic cell cycle and cell cycle control // nucleotide bindingnucleotide/nucleoside/nucleobase binding // cytoskeletoncytoskeleton/structural proteins // protein folding and stabilization // protein binding // transport facilitationtransport facilities // unfolded protein response (e.g. ER quality control) // fungal and other eukaryotic cell type differentiation
F481_06021	Cysteine/histidine-rich domain // CS domain			[R] Zn2+-binding protein Melusin/RAR1, contains CHORD domain	intracellular signallingcellular signalling
F481_06063	Heat shock protein 70	adenyl ribonucleotide binding // cellular protein metabolic process // protein folding // protein binding // oxidoreductase activity, acting on the CH-CH group of donors, NAD or NADP as acceptor // response to stimulus // unfolded protein binding // ATP binding	RNA degradation	[O] Molecular chaperones mortalin/PBP74/GRP75, HSP70 superfamily	assembly of protein complexes // phosphate metabolism // PROTEIN SYNTHESIS // non-vesicular ER transport // protein targeting, sorting and translocation // heat shock response // meiosis // protein folding and stabilization // protein binding // transport facilitationtransport facilities // unfolded protein response (e.g. ER quality control) // cellular sensing and response to external stimulus /…
F481_06440	Heat shock protein DnaJ, N-terminal // Zinc finger, DPH-type	heat shock protein binding		[O] Molecular chaperone (DnaJ superfamily)	protein folding and stabilization
F481_07169	Chaperonin Cpn60/TCP-1	adenyl ribonucleotide binding // cellular protein metabolic process // protein folding // protein binding // intracellular part // unfolded protein binding // ATP binding			cytoplasm // protein folding and stabilization
F481_07430	Heat shock protein DnaJ, N-terminal // Zinc finger, double-stranded RNA binding	nucleic acid binding // binding // protein folding // intracellular // unfolded protein binding // heat shock protein binding // zinc ion binding		[O] Molecular chaperone (DnaJ superfamily)	cation transport (Na, K, Ca , NH4, etc.)(H+, Na+, K+, Ca2+ , NH4+, etc.) // transport facilitationtransport facilities
F481_07477	Chaperonin Cpn60/TCP-1	adenyl ribonucleotide binding // cellular protein metabolic process // protein folding // protein binding // intracellular part // anatomical structure development // unfolded protein binding // ATP binding			cytoplasm // protein folding and stabilization
F481_07646	Heat shock protein Hsp20		Protein processing in endoplasmic reticulum	[O] Molecular chaperone (small heat-shock protein Hsp26/Hsp42)
F481_07753	Heat shock protein 70	adenyl ribonucleotide binding // metabolic process // oxidoreductase activity, acting on the CH-CH group of donors, NAD or NADP as acceptor // response to stimulus // ATP binding		[O] Molecular chaperones HSP70/HSC70, HSP70 superfamily	cytoplasm // heat shock response // protein folding and stabilization
F481_07819	Chaperonin Cpn60/TCP-1	adenyl ribonucleotide binding // cellular protein metabolic process // protein folding // protein binding // intracellular part // unfolded protein binding // ATP binding			mitotic cell cycle and cell cycle control // nucleotide bindingnucleotide/nucleoside/nucleobase binding // cytoskeletoncytoskeleton/structural proteins // protein folding and stabilization // protein binding // unfolded protein response (e.g. ER quality control) // fungal and other eukaryotic cell type differentiation
F481_07985	Heat shock protein 70	adenyl ribonucleotide binding // ATP binding		[O] Molecular chaperones HSP70/HSC70, HSP70 superfamily	resistance proteins // stress response // enzyme activator
F481_08104	Chaperonin Cpn60/TCP-1	adenyl ribonucleotide binding // cellular protein metabolic process // protein folding // protein binding // intracellular part // unfolded protein binding // ATP binding			cytoplasm // protein folding and stabilization
Ubiquitin-conjugating enzyme
F481_00091	Ubiquitin-conjugating enzyme, E2	acid-amino acid ligase activity		[O] Ubiquitin-conjugating enzyme-related protein Ft1, involved in programmed cell death
F481_00764	Asparagine synthase // Ubiquitin-conjugating enzyme, E2	acid-amino acid ligase activity // asparagine metabolic process // catalytic activity // asparagine biosynthetic process // asparagine synthase (glutamine-hydrolyzing) activity	Metabolic pathways // Nitrogen metabolism // Biosynthesis of secondary metabolites // Alanine, aspartate and glutamate metabolism		amino acid metabolism
F481_00928	Ubiquitin-conjugating enzyme, E2	acid-amino acid ligase activity // adenyl ribonucleotide binding // protein modification by small protein conjugation // ligase activity, forming carbon-nitrogen bonds	Ubiquitin mediated proteolysis	[O] Ubiquitin conjugating enzyme
F481_01478	Ubiquitin-conjugating enzyme, E2	acid-amino acid ligase activity	Ubiquitin mediated proteolysis	[O] Ubiquitin-protein ligase
F481_01710	Ubiquitin-conjugating enzyme, E2	small conjugating protein ligase activity // DNA metabolic process // anatomical structure formation involved in morphogenesis // acid-amino acid ligase activity // transcription, DNA-dependent // adenyl ribonucleotide binding // intracellular membrane-bounded organelle // protein modification by small protein conjugation // chromatin organization // cellular response to stress	Ubiquitin mediated proteolysis		modification by ubiquitination, deubiquitination
F481_02015	von Willebrand factor, type A // U box domain // Ubiquitin-conjugating enzyme, E2	ubiquitin ligase complex // acid-amino acid ligase activity // protein binding // protein ubiquitination // ubiquitin-protein ligase activity
F481_02248	Ubiquitin-conjugating enzyme, E2	acid-amino acid ligase activity // protein modification by small protein conjugation // ligase activity, forming carbon-nitrogen bonds	Ubiquitin mediated proteolysis // Protein processing in endoplasmic reticulum	[O] Ubiquitin-protein ligase	modification by ubiquitination, deubiquitination
F481_02629	Ubiquitin-conjugating enzyme, E2	acid-amino acid ligase activity // adenyl ribonucleotide binding // protein modification by small protein conjugation // ligase activity, forming carbon-nitrogen bonds		[O] Ubiquitin-protein ligase	mitotic cell cycle // vacuolar transportvacuolar/lysosomal transport // assembly of protein complexes // proteasomal degradation (ubiquitin/proteasomal pathway) // modification by ubiquitination, deubiquitination // endocytosis // pheromone response, mating-type determination, sex-specific proteins // meiosis // protein binding // development of asco- basidio- or zygospore // nucleus // cell grow…
F481_03038	Ubiquitin-conjugating enzyme, E2	acid-amino acid ligase activity // adenyl ribonucleotide binding // protein modification process // ligase activity, forming carbon-nitrogen bonds	Ubiquitin mediated proteolysis // Protein processing in endoplasmic reticulum	[O] Ubiquitin-protein ligase	mitotic cell cycle // assembly of protein complexes // proteasomal degradation (ubiquitin/proteasomal pathway) // stress response // modification by ubiquitination, deubiquitination // pheromone response, mating-type determination, sex-specific proteins // meiosis // protein binding // nucleus // cell growth / morphogenesis // nuclear division // ATP binding
F481_03300	Ubiquitin-conjugating enzyme E2C-binding protein			[S] Uncharacterized conserved protein	mRNA processing (splicing, 5'-, 3'-end processing)
F481_03385	Ubiquitin E2 variant, N-terminal // Steadiness box	protein modification process // protein transport	Endocytosis	[OU] Vacuolar sorting protein/ubiquitin receptor VPS23
F481_04306	Ubiquitin-conjugating enzyme, E2	acid-amino acid ligase activity		[O] Ubiquitin-conjugating enzyme	mitotic cell cycle // modification by ubiquitination, deubiquitination // meiosis // nucleus // cell growth / morphogenesis // nuclear division // protein degradationprotein/peptide degradation
F481_04346	Ubiquitin-conjugating enzyme, E2	acid-amino acid ligase activity // protein modification process // ligase activity	Ubiquitin mediated proteolysis // Protein processing in endoplasmic reticulum		modification by ubiquitination, deubiquitination // protein degradationprotein/peptide degradation
F481_04785	Ubiquitin-conjugating enzyme, E2 // TRAM/LAG1/CLN8 homology domain	acid-amino acid ligase activity // integral to membrane
F481_04949	Ubiquitin-conjugating enzyme, C-terminal fungi // Ubiquitin-conjugating enzyme, E2	acid-amino acid ligase activity // protein modification process // protein binding // ligase activity, forming carbon-nitrogen bonds	Ubiquitin mediated proteolysis		protein modification // protein degradationprotein/peptide degradation
F481_05080	Ubiquitin-conjugating enzyme, E2	small conjugating protein ligase activity // acid-amino acid ligase activity // adenyl ribonucleotide binding // protein modification by small protein conjugation			modification by ubiquitination, deubiquitination // protein degradationprotein/peptide degradation
F481_05629	Ubiquitin-conjugating enzyme, E2	acid-amino acid ligase activity	Ubiquitin mediated proteolysis	[O] Ubiquitin-conjugating enzyme	proteasomal degradation (ubiquitin/proteasomal pathway) // modification by ubiquitination, deubiquitination
F481_05738	Ubiquitin-conjugating enzyme, E2	acid-amino acid ligase activity // protein modification process	Ubiquitin mediated proteolysis // Protein processing in endoplasmic reticulum	[O] Non-canonical ubiquitin conjugating enzyme 1
F481_07021	Ubiquitin-conjugating enzyme, E2	acid-amino acid ligase activity // protein modification process // ligase activity		[O] Ubiquitin-conjugating enzyme E2	assembly of protein complexes // proteasomal degradation (ubiquitin/proteasomal pathway) // modification by ubiquitination, deubiquitination // protein binding // DNA repair
F481_07726	Ubiquitin-conjugating enzyme, E2	acid-amino acid ligase activity // adenyl ribonucleotide binding // protein modification process // ligase activity, forming carbon-nitrogen bonds	Ubiquitin mediated proteolysis		vacuolar transportvacuolar/lysosomal transport // assembly of protein complexes // DNA synthesis and replication // proteasomal degradation (ubiquitin/proteasomal pathway) // modification by ubiquitination, deubiquitination // endocytosis // TRANSCRIPTION // pheromone response, mating-type determination, sex-specific proteins // protein binding // mitosisM phase // modification by ubiquitin-relat…
F481_09008	Ubiquitin-conjugating enzyme, E2	acid-amino acid ligase activity // adenyl ribonucleotide binding // protein modification process // ligase activity, forming carbon-nitrogen bonds	Ubiquitin mediated proteolysis		regulation of glycolysis and gluconeogenesis // vacuolar transportvacuolar/lysosomal transport // assembly of protein complexes // proteasomal degradation (ubiquitin/proteasomal pathway) // mitotic cell cycle and cell cycle control // modification by ubiquitination, deubiquitination // endocytosis // pheromone response, mating-type determination, sex-specific proteins // protein binding // develo…

## Sheet: Table S6
Table S6. The classification of genes involved in heterokaryon incompatibility in E. pusillum.
Name and origin of protein in heterokaryon incompatibility	Number of E. pusillum homologs	Best hit (with lowest E-value)
HET-6 (N. crassa NCU03533.2)	8	F481_06474 (9e-015)
HET-C (N. crassa NCU03125.2)	2	F481_03567 (0.0)
HET-C2 (P. anserina AAA20542)	1	F481_05784 (6e-066)
HET-D2Y (P. anserina AAL37301)	111	F481_05673 (0.0)
IDI-4 (P. anserina AAT40415)	1	F481_01683 (0.061)
IDI-6 (P. anserina AAC03564)	1	F481_04910 (2e-172)
IDI-7 (P. anserina AAN41258)	1	F481_06297 (2e-059)
MOD-D (P. anserina AAC24766)	5	F481_05778 (7e-160)
MOD-E (P. anserina AAB97626)	1	F481_00344 (0.0)
UN-24 (N. crassa NCU03539.2)	3	F481_04578 (0.0)
TOL (N. crassa NCU04453.2)	47	F481_04324 (1e-047)
VIB-1 (N. crassa NCU03725.2)	1	F481_06048 (1e-059)

## Sheet: Table S7
Table S7. The lectins measured in qRT-PCR analysis.
Gene ID	Superfamily	TM helix	signal peptide	Pfam domain	Blast P (best hit in genbank)	identity
F481_01961	Fucose-specific lectin	1	0	Fungal Fucose-specific lectin	hypothetical protein MYCGRDRAFT_39086 [Zymoseptoria tritici IPO323]	0.55
F481_07264	Ricin B-like lectins	0	1	Ricin-type beta-trefoil lectin domain	hypothetical protein AOR_1_256064 [Aspergillus oryzae RIB40]	0.4
F481_04092	Mannose-binding lectins	0	0	Jacalin-like lectin domain	hypothetical protein HMPREF1120_03531 [Exophiala dermatitidis NIH/UT8656]	0.69
F481_05208	Concanavalin A-like lectins/glucanases	1	1	Lectin Legume-like lectin family	lectin family integral membrane protein, putative [Aspergillus clavatus NRRL 1]	0.45
F481_02882	Concanavalin A-like lectins/glucanases	1	0	SPRY domain	endosome protein [Ajellomyces capsulatus G186AR]	0.78
F481_01727	Concanavalin A-like lectins/glucanases	0	1	Glycosyl hydrolases family 16	extracellular cell wall glucanase Crf1/allergen Asp F9 [Exophiala dermatitidis NIH/UT8656]	0.66

## Sheet: Table S8
Table S8. Selected genes that involved in nitrogen transporter and nitrogen metabolism from E. pusillum genome for qRT-PCR analysis.
Gene ID	TM helix	Pfam domain	Blast P (best hit in genbank)	identity
F481_01640	11	Ammonium Transporter Family	ammonium transporter MeaA [Aspergillus clavatus NRRL 1]	0.82
F481_02489	11	Ammonium Transporter Family	ammonium transporter (Mep2), putative [Talaromyces stipitatus ATCC 10500]	0.76
F481_07695	12	Major Facilitator Superfamily	putative Nitrate transporter [Glarea lozoyensis 74030]	0.66
F481_06302	-	glutamate synthase subunit alpha	glutamate synthase [NADPH] [Exophiala dermatitidis NIH/UT8656]	0.86
F481_07075	-	nitrite reductase	nitrite reductase [Pyrenophora tritici-repentis Pt-1C-BFP]	0.75

## Sheet: Table S9
Table S9. The homologous genes involved in symbiotic fungal sucrose and monosaccharide transporters in E. pusillum.
Accession number	Gene name	Organism	Transport mode	BlastP results (identity)
Sucrose transporters
XP_758521.1	UmSRT1	U. maydis	H+/sucrose symporter	F481_05999 (26%), F481_07878 (25%), F481_02699 (22%)
ACS83541.1	MRT	M. robertsii	Sucrose symporter	F481_05999 (27%), F481_08427 (23%), F481_02699 (23%), F481_06586 (25%), F481_07878 (23%)
Monosaccharide transporters
AJ310209	UfHXT1	U. fabae	H+/hexose symporter	F481_05999 (47%), F481_02699 (30%), F481_07878 (29%), F481_06586 (28%),
AAU87358	BcFRT1	B. cinerea	H+/fructose symporter	F481_06586 (25%), F481_02469 (27%), F481_07878 (25%), F481_02699 (25%), F481_05999 (26%)
O13411	AmMST1	A. muscaria	Hexose transporter	F481_05999 (50%), F481_02699 (31%), F481_07878 (29%), F481_02469 (28%), F481_04909 (27%), F481_06586 (25%), F481_00818 (26%)
AY956320	TbHXT1	T. borchii	H+/hexose symporter	F481_05999 (60%), F481_02755 (45%), F481_02699 (30%), F481_07878 (31%), F481_08427 (26%), F481_02469 (29%), F481_06586 (23%)
AM231332	GpMST1	G. pyriformis	H+/hexose symporter	F481_00818 (32%), F481_02469 (31%), F481_06586 (27%), F481_08427 (30%), F481_07878 (28%)
HM143864	GiMST2	G. intraradices	H+/hexose symporter	F481_02699 (40%), F481_07878 (33%), F481_05999 (33%), F481_02469 (30%), F481_08427 (28%), F481_06586 (27%), F481_04909 (26%), F481_00818 (26%)

## Sheet: Table S10
Table S10. Selected genes that involved in sugar transporter from E. pusillum genome for qRT-PCR analysis.
Gene ID	TM helix	Superfamily	Pfam domain	Blast P (best hit in genbank)	identity
F481_00818	12	Major facilitator superfamily	Sugar (and other) transporter	glucose transporter [Paracoccidioides sp. 'lutzii' Pb01]	0.66
F481_07878	11	Major facilitator superfamily	Major facilitator superfamily	high-affinity hexose transporter [Aspergillus fumigatus Af293]	0.57
F481_08427	12	Major facilitator superfamily	Sugar (and other) transporter	hexose transporter [Colletotrichum gloeosporioides Nara gc5]	0.69
F481_05999	12	Major facilitator superfamily	Sugar (and other) transporter	similar to glucose transporter [Leptosphaeria maculans JN3]	0.7
F481_06586	12	Major facilitator superfamily	Sugar (and other) transporter	galactose-proton symport [Ajellomyces dermatitidis SLH14081]	0.68
F481_02699	11	Major facilitator superfamily	Sugar (and other) transporter	sugar transporter [Ajellomyces capsulatus H88]	0.79
F481_04909	12	Major facilitator superfamily	Sugar (and other) transporter	putative MFS monosaccharide transporter [Marssonina brunnea]	0.63
F481_02469	12	Major facilitator superfamily	Sugar (and other) transporter	MFS transporter, SP family, myo-inositol:H+ symporter [Exophiala dermatitidis NIH/UT8656]	0.64
Gene ID	TM helix	Superfamily	Pfam domain	Blast P (best hit in genbank)	identity
F481_08390	9	Multidrug resistance efflux transporter EmrE	UAA transporter family▲	Golgi GDP-mannose transporter [Aspergillus clavatus NRRL 1]	0.77
F481_05245	12	Major facilitator superfamily	Major facilitator superfamily	MFS transporter, DHA1 family, tetracycline resistance protein [Exophiala dermatitidis NIH/UT8656]	0.56
F481_03176	-	-	D-galactonate dehydratase	Mandelate racemase/muconate lactonizing enzyme family protein [Penicillium digitatum Pd1]	0.73
F481_07291	-	-	Nucleotidyltransferases	GDP-mannose pyrophosphorylase A [Ajellomyces capsulatus G186AR]	0.87
F481_06583	-	-	Phosphoglucomutase	phosphoglucomutase [Exophiala dermatitidis NIH/UT8656]	0.8
F481_00358	-	-	N-acetyltransferase	glucosamine-phosphate N-acetyltransferase [Exophiala dermatitidis NIH/UT8656]	0.81
▲This family includes transporters with a specificity for UDP-N-acetylglucosamine

[truncated: 1 more sheets: Table S11]
